# Supplementary material for: Impact of Smoking on Overall and Cancer-Specific Mortality in Prostate Cancer: Elevated Risks in Older and Early-Stage Patients—A Population-Based Study
Source: Life (Basel). 2024 Oct 9;14(10):1281. doi: 10.3390/life14101281 (PMC11509152; doi:10.3390/life14101281)
Supplement: Supplementary file 1 [file life-14-01281-s001.zip]

Archive with 1 entries (1 files):
- life-3228567-supplementary.pdf
